# Supplementary material for: Targeting Gα13-integrin interaction ameliorates systemic inflammation
Source: Nat Commun. 2021 May 27;12:3185. doi: 10.1038/s41467-021-23409-0 (PMC8159967; doi:10.1038/s41467-021-23409-0)
Supplement: Supplementary file 4 — Source Data [file 41467_2021_23409_MOESM4_ESM.xlsx]

## Sheet: Fig. 1a
Fig. 1a	Original western blots

## Sheet: Fig. 1b
Fig. 1b
	IL-1b QPCR
		Scar					MB2mP6
	Vehicle	1.05203	0.947987	1.00001	1.02572		1.01067	0.989163	0.999918	1.02385
	LPS (8h)	3.39668	4.03282	3.71475	3.64876		1.1198	1.10415	1.11197	1.13265
	Multiple comparisons test	Mean Diff.	95.00% CI of diff.	Significant?	Summary
	MB2mP6 - Ctrl
	Vehicle	-0.0005366	-0.2857 to 0.2846	No	ns
	LPS (8h)	-2.581	-2.866 to -2.296	Yes	****

## Sheet: Fig. 1c
Fig. 1c
	IL-6 QPCR
		Scra					MB2mP6
	Vehicle	0.958605	1.04209	1.00035	1.00024		1.02053	0.981306	1.00092	1.03456
	LPS (8h)	205.592	202.384	203.988	205.336		1.28245	1.2698	1.27612	1.34625
	Multiple comparisons test	Mean Diff.	95.00% CI of diff.	Significant?	Summary
	MB2mP6 - Ctrl
	Vehicle	0.009007	-1.517 to 1.535	No	ns
	LPS (8h)	-203	-204.6 to -201.5	Yes	****

## Sheet: Fig. 1d
Fig. 1d
	IL-12P40 QPCR
		Scra					MB2mP6
	Vehicle	0.977218	1.01713	0.997175	1.03664		1.24359	0.756288	0.999939	1.03637
	LPS (8h)	156.149	162.252	159.201	148.365		1.02998	1.71957	1.37478	1.83254
	Multiple comparisons test	Mean Diff.	95.00% CI of diff.	Significant?	Summary
	MB2mP6 - Ctrl
	Vehicle	0.002006	-6.366 to 6.370	No	ns
	LPS (8h)	-155	-161.4 to -148.6	Yes	****

## Sheet: Fig. 1e
Fig. 1e
	TNFa QPCR
		Scra					MB2mP6
	Vehicle	1.03449	0.970276	1.00238	1.03747		0.977213	1.01873	0.997971	1.00345
	LPS (8h)	5.864	5.3409	5.60245	5.26438		1.08682	1.08279	1.0848	1.07988
	Multiple comparisons test	Mean Diff.	95.00% CI of diff.	Significant?	Summary
	MB2mP6 - Ctrl
	Vehicle	-0.01181	-0.2988 to 0.2751	No	ns
	LPS (8h)	-4.434	-4.721 to -4.147	Yes	****

## Sheet: Fig. 1f
Fig. 1f
	IL-1b QPCR
	LPS	Suspension				Adhesion
	0	0.946881	1.05337	1.10012		1.07825	0.922536	1.02039
	8	11.7964	12.1508	11.8736		2.1946	2.42192	2.50826
	Multiple comparisons test	Mean Diff.	95.00% CI of diff.	Significant?	Summary	Adjusted P Value
	Adhesion - Suspension
	0	0.0264	-0.2769 to 0.3297	No	ns	0.9666
	8	9.565	9.262 to 9.869	Yes	****	<0.0001

## Sheet: Fig. 1g
Fig. 1g
	IL-6 QPCR
	LPS	Suspension				Adhesion
	0	0.979953	1.02028	1.10011		0.710688	1.28779	0.999241
	8	182.797	178.673	170.735		22.125	19.9656	20.0453
	Multiple comparisons test	Mean Diff.	95.00% CI of diff.	Significant?	Summary	Adjusted P Value
	Adhesion + Scra - Suspension + Scra
	0	0.03421	-6.975 to 7.044	No	ns	0.9999
	8	156.7	149.7 to 163.7	Yes	****	<0.0001

## Sheet: Fig. 1h
Fig. 1h
	IL-12 P40 QPCR
	LPS	Suspension				Adhesion
	0	0.98316	1.01786	1.00051		0.958131	1.04202	1.00007
	8	65.9107	58.2168	62.0638		11.7816	12.2911	12.0364
	Multiple comparisons test	Mean Diff.	95.00% CI of diff.	Significant?	Summary	Adjusted P Value
	Adhesion + Scra - Suspension + Scra
	0	0.0004354	-4.318 to 4.319	No	ns	>0.9999
	8	50.03	45.71 to 54.35	Yes	****	<0.0001

## Sheet: Fig. 1i
Fig. 1i
	TNFa QPCR
	LPS	Suspension				Adhesion
	0	1.03379	0.966213	1.006		1.02393	0.980412	1.00217
	8	8.48841	8.60213	8.74527		1.81088	2.23232	2.0216
	Multiple comparisons test	Mean Diff.	95.00% CI of diff.	Significant?	Summary	Adjusted P Value
	Adhesion + Scra - Suspension + Scra
	0	-0.0001658	-0.2804 to 0.2800	No	ns	>0.9999
	8	6.59	6.310 to 6.871	Yes	****	<0.0001

## Sheet: Fig. 1j
Fig. 1j
	THP-1 adhesion assay (CV)
	minute	Scra (100uM)					MB2mP6 (20uM)					MB2mP6 (50uM)					MB2mP6 (100uM)
	30	0.135	0.116	0.101	0.081		0.082	0.094	0.068	0.082		0.112	0.089	0.091	0.091		0.078	0.103	0.064	0.076
	60	0.209	0.159	0.169	0.213		0.182	0.179	0.193	0.186		0.185	0.183	0.142	0.128		0.168	0.159	0.176	0.153
	Tukey's multiple comparisons test	Mean Diff.	95.00% CI of diff.	Significant?	Summary	Adjusted P Value
	30
	Scra (100 μM) vs. MB2mP6 (20 μM)	0.02675	-0.009423 to 0.06292	No	ns	0.2017
	Scra (100 μM) vs. MB2mP6 (50 μM)	0.0125	-0.02367 to 0.04867	No	ns	0.7767
	Scra (100 μM) vs. MB2mP6 (100 μM)	0.028	-0.008173 to 0.06417	No	ns	0.1707
	MB2mP6 (20 μM) vs. MB2mP6 (50 μM)	-0.01425	-0.05042 to 0.02192	No	ns	0.7008
	MB2mP6 (20 μM) vs. MB2mP6 (100 μM)	0.00125	-0.03492 to 0.03742	No	ns	0.9997
	MB2mP6 (50 μM) vs. MB2mP6 (100 μM)	0.0155	-0.02067 to 0.05167	No	ns	0.6436
	60
	Scra (100 μM) vs. MB2mP6 (20 μM)	0.0025	-0.03367 to 0.03867	No	ns	0.9975
	Scra (100 μM) vs. MB2mP6 (50 μM)	0.028	-0.008173 to 0.06417	No	ns	0.1707
	Scra (100 μM) vs. MB2mP6 (100 μM)	0.0235	-0.01267 to 0.05967	No	ns	0.3014
	MB2mP6 (20 μM) vs. MB2mP6 (50 μM)	0.0255	-0.01067 to 0.06167	No	ns	0.2367
	MB2mP6 (20 μM) vs. MB2mP6 (100 μM)	0.021	-0.01517 to 0.05717	No	ns	0.3967
	MB2mP6 (50 μM) vs. MB2mP6 (100 μM)	-0.0045	-0.04067 to 0.03167	No	ns	0.9858

[truncated: 57 more sheets: Fig. 2a, Fig. 2b, Fig. 3a, Fig. 3b, Fig. 3c, Fig. 3d, Fig. 3e, Fig. 3g, Fig. 3h, Fig. 3i, Fig. 4a, Fig. 4b, Fig. 4c, Fig. 5a, Fig. 5b, Fig. 5c, Fig. 5d, Fig. 5e, Fig. 5f, Fig. 5g …]
